# Supplementary material for: Prevalence and Antimicrobial Resistance Profiles of Foodborne Pathogens Isolated from Dairy Cattle and Poultry Manure Amended Farms in Northeastern Ohio, the United States
Source: Antibiotics (Basel). 2021 Nov 25;10(12):1450. doi: 10.3390/antibiotics10121450 (PMC8698512; doi:10.3390/antibiotics10121450)
Supplement: Supplementary file 1 [file antibiotics-10-01450-s001.zip]

Archive with 1 entries (1 files):
- antibiotics-1442524-supplementary.pdf
